# Supplementary material for: Baculovirus 25K hijacks host UAP56 to facilitate nuclear export of viral mRNA in insect cells
Source: J Virol. 2025 Sep 23;99(10):e01248-25. doi: 10.1128/jvi.01248-25 (PMC12548385; doi:10.1128/jvi.01248-25)
Supplement: Table S1 — Identification of viral proteins by mass spectrometry. [file jvi.01248-25-s0002.xlsx]

## Sheet: proteinGroups
Table S1. The identification of viral proteins by mass spectrometry
Protein IDs	Peptide counts (all)	Razor + unique peptides	Proteins	Sequence coverage [%]	Unique + razor sequence coverage [%]	Mol. weight [kDa]	Sequence length	Intensity
O92376 BmNPV Polyhedrin	4	4	1	17.1	17.1	28.817	245	86952000
O92411 AcMNPV orf44	1	1	2	1.2	1.2	15	482	39477000
A0A097DC44 BmNPV ODV-e56	2	2	1	7.5	7.5	41.3	375	4516300
A0A097DBZ4 BmNPV ODV-e25	2	2	1	9.6	9.6	25.451	228	12828000
Q9YJA4 BmNPV 25K	4	4	1	20.6	20.6	25.296	214	37969000
